# Supplementary material for: Polyborosilazanes with Controllable B/N Ratio for Si–B–C–N Ceramics
Source: Materials (Basel). 2023 Jan 25;16(3):1053. doi: 10.3390/ma16031053 (PMC9918987; doi:10.3390/ma16031053)
Supplement: Supplementary file 1 [file materials-16-01053-s001.zip]

Archive with 1 entries (1 files):
- materials-2090493-supplementary.pdf
